# Supplementary material for: Spatio-Temporal Modeling for Forecasting High-Risk Freshwater Cyanobacterial Harmful Algal Blooms in Florida
Source: Front Environ Sci. Author manuscript; Available in PMC 2021 Nov 2. (PMC7751622)
Supplement: Supplement1 [file NIHMS1645363-supplement-Supplement1.zip]

Archive with 2 entries (2 files):
- Data_Sheet_1_Spatio-Temporal Modeling for Forecasting High-Risk Freshwater Cyanobacterial Harmful Algal Blooms in Florida.DOCX
- Table_1_Spatio-Temporal Modeling for Forecasting High-Risk Freshwater Cyanobacterial Harmful Algal Blooms in Florida.XLSX
