# Supplementary material for: Spatio-Temporal Modeling for Forecasting High-Risk Freshwater Cyanobacterial Harmful Algal Blooms in Florida
Source: Front Environ Sci. Author manuscript; Available in PMC 2021 Nov 2. (PMC7751622)
Supplement: Supplement1 [file NIHMS1645363-supplement-Supplement1.zip › Table_1_Spatio-Temporal Modeling for Forecasting High-Risk Freshwater Cyanobacterial Harmful Algal Blooms in Florida.XLSX]

## Sheet: Export_Output
LAKE_NAME	N_30M_PIXELS
Swan Lake	3
Ola, Lake	3
Loughman Lake	3
Mud Lake	3
Huntley, Lake	3
Leonore, Lake	3
Center, Lake	3
Big Sand Lake	3
Lower Myakka Lake	3
McLeod, Lake	3
Eagle Lake	3
Beresford, Lake	4
Mary Jane, Lake	4
Garfield, Lake	4
Deaton, Lake	4
Lake Manatee	4
Dias, Lake	5
Sheen, Lake	5
Lake Down	5
Francis, Lake	5
Brick Lake	5
Josephine, Lake	5
Haines, Lake	5
Van, Lake	5
Rochelle, Lake	5
Winterset, Lake	5
Lake Bryant	6
Lizzie, Lake	6
Henry, Lake	6
Lake Rousseau	7
Lotela, Lake	7
Buck Lake	7
Howard, Lake	7
Ashby, Lake	8
Lake Tibet	8
Lake Myakka	8
Alfred, Lake	8
Buck Lake	9
Lake Mattie	9
Lowery, Lake	10
Conway, Lake	10
Georges Lake	11
Thonotosassa, Lake	11
Juliana, Lake	11
Arietta, Lake	11
Russell, Lake	12
Norris, Lake	13
Johns Lake	14
Konomac Lake	15
Taylor Creek	17
Lake Conlin	18
Ariana, Lake	18
Lowry Lake	20
Livingston, Lake	20
Eloise, Lake	22
Clinch, Lake	23
Buffum, Lake	23
Lake Winder	25
Lake Buffer	25
Hart, Lake	28
Tarpon, Lake	30
Gentry, Lake	32
Dorr, Lake	34
Lake Kerr	35
Disston, Lake	37
Tiger Lake	38
Minneola, Lake	39
Parker, Lake	41
Panasoffkee, Lake	42
Hamilton, Lake	44
Lake Minnehahs/Susan	54
Marion, Lake	54
Lake Washington	57
Alligator Lake	57
Lake Woodruff, Lake Dexter	63
Crooked Lake	65
Arbuckle, Lake	66
Cypress Lake	75
Lake Pierce	75
Placid, Lake	80
Lake Poinsett	82
Lake Ocklawaha	85
Lake Jackson	86
June in Winter, Lake	88
Louisa, Lake	90
Reedy Lake	94
Lake Parrish	94
Santa Fe Lake	101
Yale, Lake	102
Lake Dora/Beauclair/Carlton	105
Hancock, Lake	106
Marian, Lake	113
Lake Hatchineha	114
Orange Lake	122
Rosalie, Lake	136
Lake Weir	152
Right Arm Lochloosa Lake	161
Lake Harney	176
Jesup, Lake	187
Blue Cypress Lake	202
Weohyakapka, Lake	237
Lake Griffin	240
Eustis, Lake	250
Monroe, Lake	262
East Lake Tohopekaliga	304
Tohopekaliga, Lake	469
Crescent Lake	531
Lake Harris	569
Istokpoga, Lake	687
Kissimmee, Lake	926
Apopka, Lake	1156
George, Lake	1675
Lake Okeechobee	14499
